# Supplementary material for: Competency-Based Assessment in Experiential Learning in Undergraduate Pharmacy Programmes: Qualitative Exploration of Facilitators’ Views and Needs (ACTp Study)
Source: Pharmacy (Basel). 2022 Jul 26;10(4):90. doi: 10.3390/pharmacy10040090 (PMC9332294; doi:10.3390/pharmacy10040090)
Supplement: Supplementary file 1 [file pharmacy-10-00090-s001.zip]

Archive with 1 entries (1 files):
- pharmacy-1774446-supplementary.pdf
